# Supplementary material for: Frequency-Dependent Properties of the Hyperpolarization-Activated Cation Current, If, in Adult Mouse Heart Primary Pacemaker Myocytes
Source: Int J Mol Sci. 2022 Apr 13;23(8):4299. doi: 10.3390/ijms23084299 (PMC9024942; doi:10.3390/ijms23084299)
Supplement: Supplementary file 1 [file ijms-23-04299-s001.zip]

Archive with 1 entries (1 files):
- ijms-1638941-supplementary.pdf
